# Supplementary material for: Efficient All-Polymer Solar Cells Enabled by Interface Engineering
Source: Polymers (Basel). 2022 Sep 14;14(18):3835. doi: 10.3390/polym14183835 (PMC9505650; doi:10.3390/polym14183835)
Supplement: Supplementary file 1 [file polymers-14-03835-s001.zip]

Archive with 1 entries (1 files):
- polymers-1902872-supplementary.pdf
